# Supplementary material for: Soluble urokinase receptor is a kidney-specific vasoconstrictor
Source: eBioMedicine. 2025 Nov 3;121:106012. doi: 10.1016/j.ebiom.2025.106012 (PMC12629921; doi:10.1016/j.ebiom.2025.106012)
Supplement: Data set [file mmc2.xlsx]

## Sheet: Anonymized clinical data
Study ID	Propensity score matched groups	suPAR (ng/mL)	eGFR baseline (CKD-EPI 2021)	Creatinine baseline (µmol/L)	Peak postoperative creatinine (µmol/L)	Absolute creatinine increase (µmol/L)	AKI (KDIGO)	AKI stage (KDIGO)	Continous kidney replacement therapy
1	Low suPAR	2.726	96	45	48	3	0	0	0
2	Low suPAR	1.277	103	45	52	7	0	0	0
3	Low suPAR	2.244	99	47	76	29	1	1	0
4	Low suPAR	1.342	93	50	70	20	0	0	0
5	Low suPAR	2.131	106	50	70	20	0	0	0
6	Low suPAR	1.292	91	52	81	29	1	1	0
7	Low suPAR	1.853	89	52	74	22	0	0	0
8	Low suPAR	1.716	99	53	76	23	0	0	0
9	Low suPAR	3.181	95	53	86	33	1	2	0
10	Low suPAR	1.567	109	53	41	-12	0	0	0
11	Low suPAR	2.27	92	54	61	7	0	0	0
12	Low suPAR	1.476	94	54	61	7	0	0	0
13	Low suPAR	3.752	90	54	73	19	0	0	0
14	Low suPAR	2.949	89	55	103	48	1	1	0
15	Low suPAR	3.911	96	55	54	-1	0	0	0
16	Low suPAR	1.582	104	55	90	35	1	1	0
17	Low suPAR	1.996	88	55	82	27	1	1	0
18	Low suPAR	2.578	89	57	61	4	0	0	0
19	Low suPAR	1.871	93	58	71	13	0	0	0
20	Low suPAR	3.126	99	58	80	22	0	0	0
21	Low suPAR	1.711	90	60	92	32	1	1	0
22	Low suPAR	3.174	85	60	79	19	0	0	0
23	Low suPAR	1.795	109	61	64	3	0	0	0
24	Low suPAR	2.23875	93	63	101	38	1	1	0
25	Low suPAR	3.426	79	64	86	22	0	0	0
26	Low suPAR	2.052	84	64	69	5	0	0	0
27	Low suPAR	3.279	83	64	85	21	0	0	0
28	Low suPAR	2.373	89	65	75	10	0	0	0
29	Low suPAR	1.826	92	65	128	63	1	1	0
30	Low suPAR	1.195	90	66	81	15	0	0	0
31	Low suPAR	3.047	87	66	90	24	0	0	0
32	Low suPAR	2.826	76	66	83	17	0	0	0
33	Low suPAR	3.228	88	67	105	38	1	1	0
34	Low suPAR	3.428	78	67	70	3	0	0	0
35	Low suPAR	2.399	70	67	68	1	0	0	0
36	Low suPAR	3.069	81	67	78	11	0	0	0
37	Low suPAR	2.454	83	68	64	-4	0	0	0
38	Low suPAR	2.692	71	68	69	1	0	0	0
39	Low suPAR	3.026	79	68	70	2	0	0	0
40	Low suPAR	2.278	82	69	90	21	0	0	0
41	Low suPAR	3.046	77	69	97	28	1	1	0
42	Low suPAR	3.49336	70	69	129	60	1	1	0
43	Low suPAR	1.108	84	69	81	12	0	0	0
44	Low suPAR	3.904	73	71	78	7	0	0	0
45	Low suPAR	1.996	71	72	98	26	0	0	0
46	Low suPAR	2.435	72	73	96	23	0	0	0
47	Low suPAR	2.548	71	73	81	8	0	0	0
48	Low suPAR	0.969	78	73	69	-4	0	0	0
49	Low suPAR	1.086	68	75	76	1	0	0	0
50	Low suPAR	3.234	66	75	86	11	0	0	0
51	Low suPAR	2.658	68	75	71	-4	0	0	0
52	Low suPAR	2.061	81	76	90	14	1	1	0
53	Low suPAR	3.935	71	76	150	74	1	1	0
54	Low suPAR	2.947	60	77	98	21	0	0	0
55	Low suPAR	1.338	59	78	228	150	1	2	0
56	Low suPAR	2.031	67	78	82	4	0	0	0
57	Low suPAR	0.918	65	78	109	31	1	1	0
58	Low suPAR	3.923	69	78	108	30	1	1	0
59	Low suPAR	3.083	68	79	95	16	0	0	0
60	Low suPAR	3.685	68	79	83	4	0	0	0
61	Low suPAR	3.915	64	79	86	7	0	0	0
62	Low suPAR	3.541	73	79	94	15	0	0	0
63	Low suPAR	3.414	61	79	89	10	0	0	0
64	Low suPAR	3.685	61	81	109	28	0	0	0
65	Low suPAR	2.68	65	81	198	117	1	2	0
66	Low suPAR	2.339	62	82	96	14	0	0	0
67	Low suPAR	1.901	62	82	111	29	0	0	0
68	Low suPAR	1.917	60	82	80	-2	0	0	0
69	Low suPAR	2.281	63	82	93	11	0	0	0
70	Low suPAR	2.885	64	82	99	17	0	0	0
71	Low suPAR	2.801	56	85	93	8	0	0	0
72	Low suPAR	2.061	74	85	77	-8	0	0	0
73	Low suPAR	1.853	60	87	88	1	0	0	0
74	Low suPAR	2.211	56	91	110	19	0	0	0
75	Low suPAR	2.92906	51	91	174	83	1	1	0
76	Low suPAR	2.821	61	92	112	20	0	0	0
77	Low suPAR	3.918	51	97	210	113	1	2	0
78	Low suPAR	3.672	51	100	104	4	0	0	0
79	Low suPAR	2.862	45	102	131	29	1	1	0
80	Low suPAR	2.964	48	102	137	35	1	1	0
81	Low suPAR	1.246	58	103	111	8	0	0	0
82	Low suPAR	3.166	44	108	97	-11	0	0	0
83	Low suPAR	3.782	40	122	208	86	1	1	0
84	Low suPAR	2.578	36	129	355	226	1	3	1
85	Low suPAR	3.90205	31	141	133	-8	0	0	0
86	Low suPAR	2.474	122	48	65	17	0	0	0
87	Low suPAR	2.667	100	51	70	19	0	0	0
88	Low suPAR	1.349	105	51	71	20	0	0	0
89	Low suPAR	1.783	96	56	103	47	1	1	0
90	Low suPAR	1.906	105	58	89	31	1	1	0
91	Low suPAR	0.935006	108	60	80	20	0	0	0
92	Low suPAR	2.442	97	60	73	13	0	0	0
93	Low suPAR	2.283	104	63	80	17	0	0	0
94	Low suPAR	3.256	99	63	81	18	0	0	0
95	Low suPAR	3.422	99	64	82	18	0	0	0
96	Low suPAR	1.712	94	65	97	32	1	1	0
97	Low suPAR	0.798	96	65	91	26	0	0	0
98	Low suPAR	2.539	98	65	88	23	0	0	0
99	Low suPAR	3.77	96	65	68	3	0	0	0
100	Low suPAR	1.328	86	66	80	14	0	0	0
101	Low suPAR	2.922	88	66	69	3	0	0	0
102	Low suPAR	3.60522	88	66	89	23	0	0	0
103	Low suPAR	2.492	93	67	92	25	0	0	0
104	Low suPAR	1.655	97	68	68	0	0	0	0
105	Low suPAR	2.557	93	68	88	20	0	0	0
106	Low suPAR	1.901	101	68	100	32	1	1	0
107	Low suPAR	2.767	99	68	80	12	0	0	0
108	Low suPAR	1.231	96	68	74	6	0	0	0
109	Low suPAR	2.147	93	69	85	16	0	0	0
110	Low suPAR	1.046	108	69	71	2	0	0	0
111	Low suPAR	2.505	93	70	87	17	0	0	0
112	Low suPAR	1.811	93	70	117	47	1	1	0
113	Low suPAR	2.69	101	70	74	4	0	0	0
114	Low suPAR	2.321	90	70	91	21	0	0	0
115	Low suPAR	1.992	102	70	151	81	1	2	0
116	Low suPAR	2.978	86	70	89	19	0	0	0
117	Low suPAR	2.729	102	70	102	32	1	1	0
118	Low suPAR	3.255	90	71	102	31	1	1	0
119	Low suPAR	1.924	95	72	73	1	0	0	0
120	Low suPAR	1.819	95	72	97	25	0	0	0
121	Low suPAR	2.437	103	72	186	114	1	3	1
122	Low suPAR	1.405	89	73	98	25	0	0	0
123	Low suPAR	3.263	84	73	87	14	0	0	0
124	Low suPAR	3.293	99	73	94	21	0	0	0
125	Low suPAR	1.825	94	74	107	33	1	1	0
126	Low suPAR	1.689	87	74	218	144	1	2	0
127	Low suPAR	1.768	92	75	84	9	0	0	0
128	Low suPAR	2.187	89	75	84	9	0	0	0
129	Low suPAR	3.09	82	75	103	28	1	1	0
130	Low suPAR	2.602	82	75	118	43	1	1	0
131	Low suPAR	2.578	94	75	78	3	0	0	0
132	Low suPAR	2.696	92	76	89	13	0	0	0
133	Low suPAR	1.251	96	76	81	5	0	0	0
134	Low suPAR	2.463	91	77	136	59	1	1	0
135	Low suPAR	3.268	84	77	200	123	1	2	0
136	Low suPAR	2.737	89	77	79	2	0	0	0
137	Low suPAR	3.657	84	77	80	3	0	0	0
138	Low suPAR	1.96	96	78	102	24	0	0	0
139	Low suPAR	2.082	103	78	116	38	1	1	0
140	Low suPAR	0.953	97	78	82	4	0	0	0
141	Low suPAR	2.066	88	78	98	20	0	0	0
142	Low suPAR	1.84729	93	79	78	-1	0	0	0
143	Low suPAR	2.593	90	79	103	24	0	0	0
144	Low suPAR	1.954	88	79	89	10	0	0	0
145	Low suPAR	2.473	101	79	147	68	1	1	0
146	Low suPAR	1.796	90	79	136	57	1	1	0
147	Low suPAR	2.891	83	79	216	137	1	2	0
148	Low suPAR	3.426	83	79	91	12	0	0	0
149	Low suPAR	3.715	85	79	83	4	0	0	0
150	Low suPAR	2.471	91	79	90	11	0	0	0
151	Low suPAR	2.3936	88	80	111	31	1	1	0
152	Low suPAR	2.202	94	80	88	8	0	0	0
153	Low suPAR	3.422	82	80	123	43	1	1	0
154	Low suPAR	2.386	87	80	94	14	0	0	0
155	Low suPAR	2.485	83	80	88	8	0	0	0
156	Low suPAR	2.17	92	80	82	2	0	0	0
157	Low suPAR	3.875	83	80	100	20	0	0	0
158	Low suPAR	3.136	82	80	81	1	0	0	0
159	Low suPAR	2.251	89	81	117	36	1	1	0
160	Low suPAR	2.439	86	81	106	25	0	0	0
161	Low suPAR	2.503	86	81	89	8	0	0	0
162	Low suPAR	0.745	83	82	136	54	1	1	0
163	Low suPAR	2.147	85	82	102	20	0	0	0
164	Low suPAR	1.328	94	82	121	39	1	1	0
165	Low suPAR	2.424	92	82	79	-3	0	0	0
166	Low suPAR	2.002	80	82	113	31	1	1	0
167	Low suPAR	2.082	79	82	88	6	0	0	0
168	Low suPAR	2.8	84	82	89	7	0	0	0
169	Low suPAR	2.471	84	83	97	14	0	0	0
170	Low suPAR	2.6051	81	83	111	28	1	1	0
171	Low suPAR	2.394	76	83	136	53	1	1	0
172	Low suPAR	3.364	84	83	129	46	1	1	0
173	Low suPAR	2.162	83	83	100	17	0	0	0
174	Low suPAR	1.765	80	84	118	34	1	1	0
175	Low suPAR	3.113	74	84	101	17	0	0	0
176	Low suPAR	3.162	75	84	191	107	1	2	0
177	Low suPAR	2.912	85	84	181	97	1	3	1
178	Low suPAR	2.276	84	84	81	-3	0	0	0
179	Low suPAR	3.189	83	84	78	-6	0	0	0
180	Low suPAR	2.249	80	85	139	54	1	1	0
181	Low suPAR	3.217	76	85	91	6	0	0	0
182	Low suPAR	1.483	87	85	97	12	0	0	0
183	Low suPAR	2.548	72	85	102	17	0	0	0
184	Low suPAR	3.098	80	86	165	79	1	1	0
185	Low suPAR	3.668	81	86	114	28	0	0	0
186	Low suPAR	2.29	81	86	110	24	0	0	0
187	Low suPAR	2.864	76	86	105	19	0	0	0
188	Low suPAR	1.518	82	86	97	11	0	0	0
189	Low suPAR	1.873	82	86	110	24	0	0	0
190	Low suPAR	3.904	76	86	84	-2	0	0	0
191	Low suPAR	2.45144	76	87	113	26	0	0	0
192	Low suPAR	1.986	80	87	123	36	1	1	0
193	Low suPAR	3.554	73	87	106	19	0	0	0
194	Low suPAR	1.206	76	88	89	1	0	0	0
195	Low suPAR	1.491	81	88	92	4	0	0	0
196	Low suPAR	1.921	73	88	99	11	0	0	0
197	Low suPAR	3.046	72	88	101	13	0	0	0
198	Low suPAR	1.50874	81	89	126	37	1	1	0
199	Low suPAR	2.259	77	89	103	14	0	0	0
200	Low suPAR	2.29	73	89	126	37	0	0	0
201	Low suPAR	3.043	70	89	216	127	1	2	0
202	Low suPAR	2.277	75	89	102	13	0	0	0
203	Low suPAR	3.915	75	89	138	49	1	1	0
204	Low suPAR	2.23875	86	89	105	16	0	0	0
205	Low suPAR	2.928	72	89	95	6	0	0	0
206	Low suPAR	3.73534	71	89	103	14	0	0	0
207	Low suPAR	1.916	73	90	83	-7	0	0	0
208	Low suPAR	1.439	72	90	84	-6	0	0	0
209	Low suPAR	2.266	83	90	105	15	0	0	0
210	Low suPAR	2.843	72	90	134	44	1	1	0
211	Low suPAR	2.434	76	91	115	24	0	0	0
212	Low suPAR	1.567	71	91	87	-4	0	0	0
213	Low suPAR	1.643	72	92	93	1	0	0	0
214	Low suPAR	1.715	73	92	173	81	1	1	0
215	Low suPAR	3.015	70	92	108	16	0	0	0
216	Low suPAR	2.629	67	92	120	28	1	3	1
217	Low suPAR	3.744	70	92	172	80	1	1	0
218	Low suPAR	1.663	69	92	106	14	0	0	0
219	Low suPAR	2.489	86	92	132	40	1	1	0
220	Low suPAR	2.492	83	93	117	24	0	0	0
221	Low suPAR	2.455	76	93	115	22	0	0	0
222	Low suPAR	2.307	80	93	88	-5	0	0	0
223	Low suPAR	2.944	68	93	215	122	1	2	0
224	Low suPAR	1.719	79	93	92	-1	0	0	0
225	Low suPAR	2.104	72	94	94	0	0	0	0
226	Low suPAR	1.728	71	95	130	35	1	1	0
227	Low suPAR	1.653	70	96	99	3	0	0	0
228	Low suPAR	1.135	66	97	109	12	0	0	0
229	Low suPAR	3.739	66	97	128	31	1	1	0
230	Low suPAR	1.941	65	98	118	20	0	0	0
231	Low suPAR	2.59	71	98	112	14	0	0	0
232	Low suPAR	2.435	78	98	118	20	0	0	0
233	Low suPAR	2.629	65	99	149	50	1	1	0
234	Low suPAR	1.992	67	99	105	6	0	0	0
235	Low suPAR	3.02373	61	99	136	37	1	1	0
236	Low suPAR	2.61	67	100	101	1	0	0	0
237	Low suPAR	3.259	66	100	139	39	1	1	0
238	Low suPAR	1.872	65	100	112	12	0	0	0
239	Low suPAR	2.113	64	100	99	-1	0	0	0
240	Low suPAR	3.324	60	100	173	73	1	1	0
241	Low suPAR	3.84655	69	100	103	3	0	0	0
242	Low suPAR	1.751	62	101	137	36	1	1	0
243	Low suPAR	2.084	67	101	103	2	0	0	0
244	Low suPAR	3.221	62	101	100	-1	0	0	0
245	Low suPAR	2.904	63	102	110	8	0	0	0
246	Low suPAR	3.338	63	102	125	23	0	0	0
247	Low suPAR	3.302	62	102	100	-2	0	0	0
248	Low suPAR	3.586	67	102	112	10	0	0	0
249	Low suPAR	2.142	64	103	133	30	1	1	0
250	Low suPAR	3.976	66	103	124	21	0	0	0
251	Low suPAR	3.312	62	103	226	123	1	3	1
252	Low suPAR	3.436	62	103	157	54	1	1	0
253	Low suPAR	2.00467	61	104	125	21	0	0	0
254	Low suPAR	2.386	61	104	105	1	0	0	0
255	Low suPAR	2.775	59	104	106	2	0	0	0
256	Low suPAR	2.815	71	105	113	8	0	0	0
257	Low suPAR	3.54933	67	105	173	68	1	1	1
258	Low suPAR	3.344	57	105	140	35	1	1	0
259	Low suPAR	2.53	56	106	142	36	1	1	0
260	Low suPAR	2.809	60	106	110	4	0	0	0
261	Low suPAR	1.685	66	106	122	16	0	0	0
262	Low suPAR	2.007	56	106	130	24	0	0	0
263	Low suPAR	3.234	64	106	139	33	1	1	0
264	Low suPAR	2.755	59	106	160	54	1	1	0
265	Low suPAR	3.352	60	106	109	3	0	0	0
266	Low suPAR	2.692	58	107	114	7	0	0	0
267	Low suPAR	2.865	59	107	200	93	1	1	0
268	Low suPAR	2.546	60	109	126	17	0	0	0
269	Low suPAR	1.768	64	109	141	32	1	1	0
270	Low suPAR	2.8	57	109	162	53	1	1	0
271	Low suPAR	2.826	55	110	246	136	1	2	0
272	Low suPAR	3.132	53	112	130	18	0	0	0
273	Low suPAR	2.867	52	112	148	36	1	1	0
274	Low suPAR	3.172	56	113	149	36	0	0	0
275	Low suPAR	3.51203	64	113	176	63	1	1	0
276	Low suPAR	1.658	51	115	122	7	0	0	0
277	Low suPAR	3.217	55	120	151	31	1	1	0
278	Low suPAR	2.89	51	120	137	17	0	0	0
279	Low suPAR	2.018	52	123	141	18	0	0	0
280	Low suPAR	3.157	49	123	142	19	0	0	0
281	Low suPAR	3.959	50	123	209	86	1	1	0
282	Low suPAR	2.283	45	130	124	-6	0	0	0
283	Low suPAR	3.974	46	132	153	21	0	0	0
284	Low suPAR	3.23111	45	133	209	76	1	1	0
285	Low suPAR	2.738	46	134	119	-15	0	0	0
286	Low suPAR	3.818	43	134	153	19	0	0	0
287	Low suPAR	3.099	42	138	144	6	0	0	0
288	Low suPAR	3.917	42	140	193	53	1	3	1
289	Low suPAR	3.426	39	144	195	51	1	1	0
290	Low suPAR	2.72	44	146	160	14	0	0	0
291	Low suPAR	3.888	42	152	205	53	1	1	0
292	Low suPAR	3.764	33	173	307	134	1	1	0
293	High suPAR	4.06814	111	47	75	28	1	1	0
294	High suPAR	7.611	109	48	91	43	1	1	0
295	High suPAR	5.98	98	54	126	72	1	2	0
296	High suPAR	4.812	98	55	54	-1	0	0	0
297	High suPAR	5.09	94	60	76	16	0	0	0
298	High suPAR	4.216	89	63	105	42	1	1	0
299	High suPAR	4.56	86	64	76	12	0	0	0
300	High suPAR	4.517	81	64	98	34	1	1	0
301	High suPAR	4.018	97	66	86	20	0	0	0
302	High suPAR	4.724	75	70	115	45	1	1	0
303	High suPAR	5.803	85	71	80	9	0	0	0
304	High suPAR	6.484	75	71	100	29	1	3	1
305	High suPAR	5.254	70	73	76	3	0	0	0
306	High suPAR	7.68	73	73	79	6	0	0	0
307	High suPAR	6.008	65	75	152	77	1	2	0
308	High suPAR	4.32534	69	77	94	17	0	0	0
309	High suPAR	4.508	65	78	130	52	1	1	0
310	High suPAR	4.917	68	85	141	56	1	1	0
311	High suPAR	4.087	58	87	124	37	1	1	0
312	High suPAR	5.141	55	89	129	40	0	0	0
313	High suPAR	4.87	58	91	113	22	0	0	0
314	High suPAR	7.059	59	92	152	60	1	1	0
315	High suPAR	4.135	55	92	196	104	1	2	0
316	High suPAR	6.502	55	93	114	21	0	0	0
317	High suPAR	4.179	49	95	117	22	0	0	0
318	High suPAR	5.864	48	102	143	41	1	1	0
319	High suPAR	4.054	57	102	112	10	0	0	0
320	High suPAR	6.084	47	102	117	15	0	0	0
321	High suPAR	5.927	48	104	205	101	1	1	0
322	High suPAR	5.179	46	104	265	161	1	1	0
323	High suPAR	6.159	42	107	114	7	0	0	0
324	High suPAR	4.479	47	112	125	13	0	0	0
325	High suPAR	5.902	37	118	130	12	0	0	0
326	High suPAR	9.375	37	131	397	266	1	3	1
327	High suPAR	4.106	40	139	145	6	0	0	0
328	High suPAR	11.594	31	143	181	38	1	1	0
329	High suPAR	4.443	30	145	171	26	0	0	0
330	High suPAR	4.355	25	173	297	124	1	3	1
331	High suPAR	7.247	26	200	273	73	1	3	1
332	High suPAR	4.542	20	212	180	-32	0	0	0
333	High suPAR	9.124	18	252	478	226	1	3	0
334	High suPAR	4.291	107	53	59	6	0	0	0
335	High suPAR	4.567	96	63	68	5	0	0	0
336	High suPAR	4.314	94	66	81	15	0	0	0
337	High suPAR	5.963	100	67	79	12	0	0	0
338	High suPAR	9.403	93	67	90	23	0	0	0
339	High suPAR	11.754	105	69	126	57	1	1	0
340	High suPAR	5.437	96	70	141	71	1	2	0
341	High suPAR	4.188	93	71	84	13	0	0	0
342	High suPAR	6.507	96	72	80	8	0	0	0
343	High suPAR	4.353	86	73	89	16	0	0	0
344	High suPAR	4.23	80	74	81	7	0	0	0
345	High suPAR	4.658	87	74	110	36	1	1	0
346	High suPAR	5.997	84	74	96	22	0	0	0
347	High suPAR	10.839	95	74	156	82	1	2	0
348	High suPAR	4.38	85	78	96	18	0	0	0
349	High suPAR	4.078	88	78	128	50	1	1	0
350	High suPAR	4.342	83	79	109	30	1	1	0
351	High suPAR	4.285	84	80	97	17	0	0	0
352	High suPAR	4.076	90	80	85	5	0	0	0
353	High suPAR	5.612	92	80	84	4	0	0	0
354	High suPAR	6.139	83	81	113	32	1	1	0
355	High suPAR	5.568	83	82	101	19	0	0	0
356	High suPAR	7.105	76	83	109	26	0	0	0
357	High suPAR	4.842	80	85	128	43	1	1	0
358	High suPAR	5.098	88	85	147	62	1	1	0
359	High suPAR	4.513	76	86	99	13	0	0	0
360	High suPAR	6.193	79	88	126	38	1	1	0
361	High suPAR	4.78134	73	88	118	30	1	1	0
362	High suPAR	5.365	76	88	108	20	0	0	0
363	High suPAR	4.662	72	88	122	34	1	1	0
364	High suPAR	4.811	82	88	172	84	1	3	1
365	High suPAR	4.034	70	89	105	16	0	0	0
366	High suPAR	5.489	81	90	114	24	0	0	0
367	High suPAR	6.507	70	91	110	19	0	0	0
368	High suPAR	4.529	73	91	130	39	1	1	0
369	High suPAR	4.444	72	91	115	24	0	0	0
370	High suPAR	4.498	74	92	115	23	0	0	0
371	High suPAR	4.387	65	93	103	10	0	0	0
372	High suPAR	6.229	69	93	107	14	0	0	0
373	High suPAR	6.11	76	93	95	2	0	0	0
374	High suPAR	5.73597	81	95	97	2	0	0	0
375	High suPAR	4.034	65	96	128	32	1	1	0
376	High suPAR	5.28	71	96	180	84	1	1	0
377	High suPAR	4.512	64	97	192	95	1	1	0
378	High suPAR	5.156	66	97	133	36	1	1	0
379	High suPAR	4.194	71	99	204	105	1	2	0
380	High suPAR	5.428	67	99	123	24	0	0	0
381	High suPAR	6.42946	65	100	165	65	1	3	1
382	High suPAR	5.397	66	101	167	66	1	1	0
383	High suPAR	4.498	72	102	134	32	1	1	0
384	High suPAR	4.337	62	102	229	127	1	2	0
385	High suPAR	4.083	70	102	136	34	1	1	0
386	High suPAR	4.058	65	103	131	28	1	1	0
387	High suPAR	5.307	59	104	156	52	1	1	0
388	High suPAR	5.023	66	106	165	59	1	1	0
389	High suPAR	4.949	58	107	131	24	0	0	0
390	High suPAR	8.19684	54	107	143	36	1	1	0
391	High suPAR	7.479	65	108	158	50	1	1	0
392	High suPAR	6.364	67	109	130	21	0	0	0
393	High suPAR	4.17	57	110	128	18	0	0	0
394	High suPAR	6.567	63	110	126	16	0	0	0
395	High suPAR	5.501	53	114	199	85	1	1	0
396	High suPAR	6.456	59	115	218	103	1	3	1
397	High suPAR	4.825	52	116	149	33	1	1	0
398	High suPAR	4.242	50	116	107	-9	0	0	0
399	High suPAR	8.339	52	117	221	104	1	1	0
400	High suPAR	4.186	56	117	201	84	1	1	0
401	High suPAR	4.065	51	117	123	6	0	0	0
402	High suPAR	4.076	56	117	136	19	0	0	0
403	High suPAR	4.161	55	117	145	28	1	1	0
404	High suPAR	7.488	50	120	193	73	1	1	0
405	High suPAR	7.484	48	123	195	72	1	1	0
406	High suPAR	4.92643	49	123	158	35	1	1	0
407	High suPAR	4.90832	54	124	134	10	0	0	0
408	High suPAR	4.986	49	125	182	57	1	1	0
409	High suPAR	4.803	48	127	151	24	0	0	0
410	High suPAR	4.4717	53	127	209	82	1	1	0
411	High suPAR	5.582	45	127	212	85	1	1	0
412	High suPAR	4.389	46	129	213	84	1	1	0
413	High suPAR	5.93228	46	130	178	48	1	3	1
414	High suPAR	9.691	47	131	129	-2	0	0	0
415	High suPAR	7.652	47	132	194	62	1	1	0
416	High suPAR	5.80742	42	139	160	21	0	0	0
417	High suPAR	6.301	43	140	175	35	0	0	0
418	High suPAR	6.234	41	143	231	88	1	1	0
419	High suPAR	7.905	42	145	240	95	1	1	0
420	High suPAR	7.057	43	151	257	106	1	1	0
421	High suPAR	5.44	40	155	199	44	1	1	0
422	High suPAR	4.077	35	156	161	5	0	0	0
423	High suPAR	10.6103	39	157	195	38	1	3	1
424	High suPAR	9.147	41	159	196	37	1	1	0
425	High suPAR	6.106	39	159	212	53	1	1	0
426	High suPAR	6.611	32	160	197	37	0	0	0
427	High suPAR	5.408	36	160	249	89	1	1	0
428	High suPAR	4.041	37	162	161	-1	0	0	0
429	High suPAR	6.776	34	170	241	71	1	1	0
430	High suPAR	4.692	33	171	203	32	1	1	0
431	High suPAR	6.631	35	171	195	24	0	0	0
432	High suPAR	4.019	33	178	376	198	1	3	1
433	High suPAR	4.774	34	181	350	169	1	1	0
434	High suPAR	5.814	35	183	158	-25	0	0	0
435	High suPAR	7.46642	27	204	282	78	1	1	0
436	High suPAR	5.438	26	207			1	3	1
437	High suPAR	8.863	27	211	269	58	1	1	0
438	High suPAR	9.366	13	399	665	266	1	3	1

## Sheet: Porcine - baseline
Study ID	Pig weight (Kg)	Ischemia time (minutes)	Kidney weight prior to ex vivo perfusion (g)	Baseline suPAR level (ng/mL)
Control 1	46.7	68	128	0.290377
Control 2	47.8	50	113	0.296184
Control 4	44.7	50	139	0.28928
Control 5	43.3	50	112	0.437359
Control 6	45.9	60	105	0.188879
Control 7	45.7	53	108	0.393324
Control 8	43.9	51	88	0.399599
suPAR 1	45.6	53	105	0.188649
suPAR 2	45.1	55	123	0.328376
suPAR 3	43.3	46	93	0.095732
suPAR 6	40.3	51	91	0.290596
suPAR 7	45.1	49	101	0.099065

## Sheet: Porcine - peroperative
Study ID	Sample type	pH	pCO2 (mmHg)	pO2 (mmHg)	tHb (mmol/L)	sO2 (%)	K+ (mmol/L)	Na+ (mmol/L)	Ca++ (mmol/L)	Cl- (mmol/L)	Glu (mmol/L)	Lac (mmol/L)
Control 1	Arteral blood sample (abdominal aorta)	7.357	51.2	168	6.206	99.1	3.4	143	1.31	103	6.1	2.5
Control 2	Arteral blood sample (abdominal aorta)	7.42	43.1	154	6.39218	99.1	4.1	135	1.24	97	6.2	2.5
Control 4	Arteral blood sample (abdominal aorta)	7.422	47	203	5.7	100.5	5.2	141	1.37	101	8.2	2.2
Control 5	Arteral blood sample (abdominal aorta)	7.426	45.1	275	6.1	100.2	4	142	1.42	102	7.1	2.1
Control 6	Arteral blood sample (abdominal aorta)	7.538	39.1	275	5.6	100.6	4.4	142	1.29	98	5.6	2.2
Control 7	Arteral blood sample (abdominal aorta)	7.335	55.5	279	6	100.3	3.6	142	1.37	101	9.4	3.4
Control 8	Arteral blood sample (abdominal aorta)	7.491	40.1	220	6.6	100	5.7	144	1.32	103	7.1	2.9
suPAR 1	Arteral blood sample (abdominal aorta)	7.344	52.9	148	5.5	99.4	4.3	139	1.31	99	7.8	4
suPAR 2	Arteral blood sample (abdominal aorta)	7.442	46.7	176	6.5	100	3.5	139	1.33	95	8.4	1.7
suPAR 3	Arteral blood sample (abdominal aorta)	7.475	43	132	6.5	98.9	5.1	146	1.37	101	5.5	3.1
suPAR 6	Arteral blood sample (abdominal aorta)	7.4	47.1	233	5.9	100	3.8	137	1.39	98	10.1	1.8
suPAR 7	Arteral blood sample (abdominal aorta)	7.402	52.5	183	5.6	100	4.4	136	1.31	94	8.1	1

## Sheet: Porcine - ex vivo physiology
Study ID	Ex vivo time (minutes)	Perfusion pressure (mmHg)	Blood flow (ml/min)	Centrifugal pump (RPM)	Urine production (ml)	Blood flow indexed to kidney weight (ml/min/g)
Control 1	5	82	30	2000		0.234375
Control 1	10	81	50	2000	7.5	0.390625
Control 1	15	80	50	2000		0.390625
Control 1	30	81	90	2025	3	0.703125
Control 1	45	81	100	2025		0.78125
Control 1	60	82	120	2050	6.5	0.9375
Control 1	75	81	120	2050		0.9375
Control 1	90	81	130	2055	4.5	1.01562
Control 1	105	83	130	2055		1.01562
Control 1	120	83	130	2055	2.5	1.01562
Control 1	135	82	140	2055		1.09375
Control 1	150	81	140	2055	1.8	1.09375
Control 2	5	81	30	2030		0.265487
Control 2	10	80	20	2030	3.5	0.176991
Control 2	15	78	60	2030		0.530973
Control 2	30	80	100	2055	7	0.884956
Control 2	45	80	120	2055		1.06195
Control 2	60	80	120	2055	3.5	1.06195
Control 2	75	81	120	2055		1.06195
Control 2	90	81	130	2055	7.5	1.15044
Control 2	105	80	130	2055		1.15044
Control 2	120	80	130	2055	6.5	1.15044
Control 2	135	83	130	2035		1.15044
Control 2	150	83	120	2030	6.7	1.06195
Control 4	5	83	20	1950		0.143885
Control 4	10	82	40	1950	7.5	0.28777
Control 4	15	80	50	1959		0.359712
Control 4	30	85	80	2010	11	0.57554
Control 4	45	86	100	2020		0.719424
Control 4	60	85	100	2020	8	0.719424
Control 4	75	86	100	2020		0.719424
Control 4	90	89	100	2020	6.5	0.719424
Control 4	105	87	100	2020		0.719424
Control 4	120	87	100	2020	5.5	0.719424
Control 4	135	87	100	2020		0.719424
Control 4	150	86	100	2020	8	0.719424
Control 5	5	81	80	2020		0.714286
Control 5	10	80	100	2020	10	0.892857
Control 5	15	80	90	2020		0.803571
Control 5	30	77	120	2020	14.5	1.07143
Control 5	45	79	120	2020		1.07143
Control 5	60	80	120	2020	3	1.07143
Control 5	75	80	100	2020		0.892857
Control 5	90	81	110	2020	2	0.982143
Control 5	105	81	110	2020		0.982143
Control 5	120	81	110	2020	5.5	0.982143
Control 5	135	80	120	2020		1.07143
Control 5	150	80	130	2020	10.6	1.16071
Control 6	5	80	60	2005		0.571429
Control 6	10	80	90	2005	3.5	0.857143
Control 6	15	81	80	2005		0.761905
Control 6	30	82	80	2020	2.5	0.761905
Control 6	45	82	90	2020		0.857143
Control 6	60	82	100	2030	1	0.952381
Control 6	75	82	110	2030		1.04762
Control 6	90	81	120	2030	1.7	1.14286
Control 6	105	81	120	2030		1.14286
Control 6	120	86	120	2060	3	1.14286
Control 6	135	84	110	2050		1.04762
Control 6	150	85	110	2050	3	1.04762
Control 7	5	85	40	2020		0.37037
Control 7	10	83	60	2020	0.75	0.555556
Control 7	15	85	70	2035		0.648148
Control 7	30	83	110	2045	0.5	1.01852
Control 7	45	85	140	2100		1.2963
Control 7	60	85	150	2100	22.5	1.38889
Control 7	75	85	140	2100		1.2963
Control 7	90	85	150	2100	25.5	1.38889
Control 7	105	86	160	2085		1.48148
Control 7	120	82	150	2055	12.5	1.38889
Control 7	135	85	160	2110		1.48148
Control 7	150	84	150	2110	6.5	1.38889
Control 8	5	85	40	2110		0.454545
Control 8	10	85	50	2110	1.5	0.568182
Control 8	15	84	80	2110		0.909091
Control 8	30	85	80	2190	0.4	0.909091
Control 8	45	83	120	2175		1.36364
Control 8	60	86	140	2220	0.1	1.59091
Control 8	75	86	150	2220		1.70455
Control 8	90	85	150	2205	0.4	1.70455
Control 8	105	86	150	2205		1.70455
Control 8	120	87	150	2205	0.5	1.70455
Control 8	135	86	140	2175		1.59091
Control 8	150	86	140	2175	1	1.59091
suPAR 1	5	80	80	1960		0.761905
suPAR 1	10	82	60	1960	5.5	0.571429
suPAR 1	15	82	70	1960		0.666667
suPAR 1	30	79	110	1960	1	1.04762
suPAR 1	45	78	120	1960		1.14286
suPAR 1	60	82	130	1975	0.1	1.2381
suPAR 1	75	82	110	1975		1.04762
suPAR 1	90	83	110	1975	0	1.04762
suPAR 1	105	82	110	1975		1.04762
suPAR 1	120	83	110	1975	0.5	1.04762
suPAR 1	135	83	110	1975		1.04762
suPAR 1	150	83	110	1975	0.6	1.04762
suPAR 2	5	80	20	1945		0.162602
suPAR 2	10	81	20	1945	6.5	0.162602
suPAR 2	15	81	20	1945		0.162602
suPAR 2	30	81	40	1945	3.5	0.325203
suPAR 2	45	80	70	1975		0.569106
suPAR 2	60	83	60	1970	1.5	0.487805
suPAR 2	75	84	50	1970		0.406504
suPAR 2	90	85	50	1970	0.1	0.406504
suPAR 2	105	80	40	1925		0.325203
suPAR 2	120	80	40	1925	0.1	0.325203
suPAR 2	135	80	40	1925		0.325203
suPAR 2	150	80	50	1925	0.2	0.406504
suPAR 3	5	75	20	1905		0.215054
suPAR 3	10	80	50	1965	2	0.537634
suPAR 3	15	83	50	1965		0.537634
suPAR 3	30	82	60	1965	0.6	0.645161
suPAR 3	45	82	70	1965		0.752688
suPAR 3	60	83	60	1965	0.1	0.645161
suPAR 3	75	81	80	1965		0.860215
suPAR 3	90	81	80	1965	0.1	0.860215
suPAR 3	105	81	90	1965		0.967742
suPAR 3	120	81	100	1965	0.1	1.07527
suPAR 3	135	81	100	1965		1.07527
suPAR 3	150	81	100	1965	0.3	1.07527
suPAR 6	5	80	30	1930		0.32967
suPAR 6	10	81	30	1925	0	0.32967
suPAR 6	15	80	70	1925		0.769231
suPAR 6	30	84	80	1975	0	0.879121
suPAR 6	45	84	110	1990		1.20879
suPAR 6	60	80	90	1940	0	0.989011
suPAR 6	75	80	80	1949		0.879121
suPAR 6	90	81	80	1949	0	0.879121
suPAR 6	105	80	80	1940		0.879121
suPAR 6	120	81	80	1940	0.75	0.879121
suPAR 6	135	81	90	1940		0.989011
suPAR 6	150	81	90	1940	1.5	0.989011
suPAR 7	5	82	80	1975		0.792079
suPAR 7	10	81	90	1955	4	0.891089
suPAR 7	15	80	100	1955		0.990099
suPAR 7	30	80	110	1960	0.3	1.08911
suPAR 7	45	80	100	1960		0.990099
suPAR 7	60	81	110	1960	0.25	1.08911
suPAR 7	75	81	90	1960		0.891089
suPAR 7	90	82	90	1960	0.2	0.891089
suPAR 7	105	83	90	1960		0.891089
suPAR 7	120	83	90	1960	0.4	0.891089
suPAR 7	135	80	90	1940		0.891089
suPAR 7	150	80	90	1940	0.5	0.891089

## Sheet: Porcine - ex vivo labdata
Study ID	Ex vivo time (minutes)	Sample type	pH	pCO2 (mmHg)	pO2 (mmHg)	tHb (mmol/L)	saO2 (%)	Ca++ (mmol/L)	Cl- (mmol/L)	Glu (mmol/L)	Lac (mmol/L)	Sample type	svO2 (%)	Sample type	Albumin (g/L)	Creatinine (µmol/L)	K (mmol/L)	Na (mmol/L)	Sample type	Albumin (mg/L)	Kreatinin (mmol/L)	K (mmol/L)	Na (mmol/L)	Sample type	RPL4	NGAL_RPL4	NGAL_RPL4_std	ENOS_RPL4	ENOS_RPL4_std	TNFALPHA_RPL4	TNFALPHA_RPL4_std	IL1B_RPL4	IL1B_RPL4_std	IL6_RPL4	IL6_RPL4_std	Sample type	NGAL_ELISA	NGAL_std
Control 1	10	Arteral blood sample (ex vivo circuit)	7.437	24.1	193	4.71656	104.3	1.17	111	4.1	2.8	Venous blood sample (ex vivo circuit)	68.7	Plasma sample (ex vivo circuit)	18.2	77	1.98	142.3	Urine sample (ex vivo kidney)	33.2	0.01	6.47	142.1	Biopsy (ex vivo kidney)	1.54596e-07	0.00388081	1	0.0239585	1	0.000858739	1	0.00295794	1	0.000963257	1	Plasma sample (ex vivo circuit)	0.567	1
Control 1	30	Arteral blood sample (ex vivo circuit)	6.895	124	142	4.71656	99.4	1.25	108	3.8	2.7	Venous blood sample (ex vivo circuit)	55.5	Plasma sample (ex vivo circuit)	20.4	79	1.58	145.6	Urine sample (ex vivo kidney)	6	0.11	5.31	149.5	Biopsy (ex vivo kidney)	1.06283e-07	0.00671428	1.73012	0.266449	11.1213	0.00913499	10.6377	0.0153429	5.187	0.0313711	32.5677	Plasma sample (ex vivo circuit)	0.661	1.166
Control 1	60	Arteral blood sample (ex vivo circuit)	7.451	33.5	175	4.6545	104.4	1.17	109	7.6	2.2	Venous blood sample (ex vivo circuit)	88.7	Plasma sample (ex vivo circuit)	17.7	59	1.87	143.5	Urine sample (ex vivo kidney)	7	0.34	9.56	153.1	Biopsy (ex vivo kidney)	1.25033e-07	0.00657505	1.69425	0.012793	0.533963	0.00682165	7.9438	0.0311826	10.542	0.000711444	0.738582	Plasma sample (ex vivo circuit)	0.918	1.62
Control 1	90	Arteral blood sample (ex vivo circuit)	7.225	68.1	160	4.53038	103.2	1.17	107	12.9	1.7	Venous blood sample (ex vivo circuit)	71.7	Plasma sample (ex vivo circuit)	19.4	44	1.86	144.5	Urine sample (ex vivo kidney)	33.8	0.65	14.18	143.9	Biopsy (ex vivo kidney)	2.66293e-07	0.00281138	0.724431	0.0208632	0.870806	0.00327545	3.81425	0.0221831	7.49949	0.00334725	3.47493	Plasma sample (ex vivo circuit)	0.925	1.633
Control 1	120	Arteral blood sample (ex vivo circuit)	7.359	49.5	152	4.46832	103.7	1.13	108	16.5	1.6	Venous blood sample (ex vivo circuit)	73	Plasma sample (ex vivo circuit)	17.8	38	2.13	144.6	Urine sample (ex vivo kidney)	27.9	0.82	13.27	126.3	Biopsy (ex vivo kidney)	4.61627e-08	0.00537793	1.38578	0.121681	5.07881	0.00287508	3.34802	0.036373	12.2967	0.00794423	8.24726	Plasma sample (ex vivo circuit)	0.937	1.654
Control 1	150	Arteral blood sample (ex vivo circuit)	7.466	37.1	176	4.22008	104.5	1.1	109	19.2	1.8	Venous blood sample (ex vivo circuit)	75.1	Plasma sample (ex vivo circuit)	17	37	2.28	144.3	Urine sample (ex vivo kidney)	38.7	0.91	14.31	100.2	Biopsy (ex vivo kidney)	4.52232e-08	0.0204349	5.26563	0.290881	12.141	0.00671024	7.81406	0.0657583	22.2311	0.0536355	55.6814	Plasma sample (ex vivo circuit)	1.007	1.778
Control 2	10	Arteral blood sample (ex vivo circuit)	7.596	18.5	172	5.39922	100.4	1.16	104	6.9	2.7	Venous blood sample (ex vivo circuit)	100.6	Plasma sample (ex vivo circuit)	21.5	116	4.82	133.6	Urine sample (ex vivo kidney)	19.2	0.38	10.86	136	Biopsy (ex vivo kidney)	1.45269e-07	0.00237052	1	0.0196827	1	0.000312351	1	0.000727702	1	0.00211971	1	Plasma sample (ex vivo circuit)	0.865	1
Control 2	30	Arteral blood sample (ex vivo circuit)	7.064	84.2	188	4.9648	103	1.24	102	9.3	2.7	Venous blood sample (ex vivo circuit)	67.5	Plasma sample (ex vivo circuit)	19.7	87	2.41	140.4	Urine sample (ex vivo kidney)	16.6	0.35	8.46	136.7	Biopsy (ex vivo kidney)	1.03083e-07	0.00477653	2.01497	0.00459853	0.233633	0.00288344	9.2314	0.00364466	5.00845	0.000932814	0.440068	Plasma sample (ex vivo circuit)	0.746	0.862
Control 2	60	Arteral blood sample (ex vivo circuit)	7.269	54.4	200	4.59244	104.2	1.19	102	19.8	2.1	Venous blood sample (ex vivo circuit)	69	Plasma sample (ex vivo circuit)	18.7	58	2.85	136.6	Urine sample (ex vivo kidney)	9.5	1.02	10.82	133.6	Biopsy (ex vivo kidney)	1.91196e-07	0.00120643	0.50893	0.089229	4.53337	0.0153811	49.2429	0.0137608	18.9099	0.00222894	1.05153	Plasma sample (ex vivo circuit)	1.071	1.238
Control 2	90	Arteral blood sample (ex vivo circuit)	7.522	32.7	211	4.59244	104.7	1.12	104	20.5	1.9	Venous blood sample (ex vivo circuit)	77.2	Plasma sample (ex vivo circuit)	16.3	46	3.15	137.5	Urine sample (ex vivo kidney)	30.6	1.76	17.99	87	Biopsy (ex vivo kidney)	5.95265e-07	0.00374929	1.58163	0.51465	26.1473	0.0213616	68.3897	0.0773098	106.238	0.0229027	10.8047	Plasma sample (ex vivo circuit)	1.137	1.314
Control 2	120	Arteral blood sample (ex vivo circuit)	7.41	45.8	206	4.59244	104.5	1.12	104	21.6	1.8	Venous blood sample (ex vivo circuit)	76.1	Plasma sample (ex vivo circuit)	16.3	41	3.22	139.1	Urine sample (ex vivo kidney)	50.4	1.18	12.13	70.7	Biopsy (ex vivo kidney)	2.69007e-08	0.0152678	6.44071	0.17643	8.96372	0.0207368	66.3893	0.116249	159.748	0.108769	51.3131	Plasma sample (ex vivo circuit)	1.108	1.28
Control 2	150	Arteral blood sample (ex vivo circuit)	7.434	43.5	206	4.59244	104.6	1.1	105	23.5	1.7	Venous blood sample (ex vivo circuit)	77.3	Plasma sample (ex vivo circuit)	15.9	36	3.18	138.9	Urine sample (ex vivo kidney)	48.8	0.84	8.36	53.7	Biopsy (ex vivo kidney)	1.0668e-07	0.00784082	3.30764	0.011269	0.572531	0.00306336	9.80741	0.0302376	41.5521	0.0810687	38.2453	Plasma sample (ex vivo circuit)	1.025	1.185
Control 4	10	Arteral blood sample (ex vivo circuit)	7.374	35.3	185	4.4	104.1	1.19	108	5.1	2.9	Venous blood sample (ex vivo circuit)	87.4	Plasma sample (ex vivo circuit)	20.5	75	6.04	169	Urine sample (ex vivo kidney)	48	0.07	4.43	146.4	Biopsy (ex vivo kidney)	9.17127e-08	0.0023104	1	0.134465	1	0.00150868	1	0.000986859	1	0.00274335	1	Plasma sample (ex vivo circuit)	0.631	1
Control 4	30	Arteral blood sample (ex vivo circuit)	7.286	49.5	171	4.6	103.8	1.22	107	5.1	2.9	Venous blood sample (ex vivo circuit)	79.9	Plasma sample (ex vivo circuit)	20.9	59	7.35	140.6	Urine sample (ex vivo kidney)	7.4	0.15	10.95	170.3	Biopsy (ex vivo kidney)	1.28187e-07	0.00255247	1.10478	0.0867825	0.64539	0.00541203	3.58725	0.00123609	1.25255	0.000826816	0.301389	Plasma sample (ex vivo circuit)	0.683	1.082
Control 4	60	Arteral blood sample (ex vivo circuit)	7.349	47.6	167	4.6	103.7	1.21	107	5.1	2.4	Venous blood sample (ex vivo circuit)	78	Plasma sample (ex vivo circuit)	20.3	48	7.49	141.5	Urine sample (ex vivo kidney)	33.4	0.33	19.05	141.9	Biopsy (ex vivo kidney)	5.78745e-08	0.00701652	3.03693	0.152248	1.13225	0.00110906	0.735117	0.006829	6.91994	0.00210774	0.768309	Plasma sample (ex vivo circuit)	0.689	1.092
Control 4	90	Arteral blood sample (ex vivo circuit)	7.409	44.8	165	4.5	104.1	1.17	107	8.4	1.9	Venous blood sample (ex vivo circuit)	65.3	Plasma sample (ex vivo circuit)	18.8	40	6.6	141.2	Urine sample (ex vivo kidney)	44.2	0.45	39.28	123.9	Biopsy (ex vivo kidney)	6.26898e-08	0.00320541	1.38738	0.0865446	0.643621	0.001558	1.03269	0.0083341	8.44508	0.00347527	1.2668	Plasma sample (ex vivo circuit)	0.6	0.951
Control 4	120	Arteral blood sample (ex vivo circuit)	7.43	44.2	168	4.5	104.3	1.14	108	10.6	1.8	Venous blood sample (ex vivo circuit)	69	Plasma sample (ex vivo circuit)	18	36	6.32	142.5	Urine sample (ex vivo kidney)	40.4	0.55	50.8	113.4	Biopsy (ex vivo kidney)	3.43076e-07	0.000430993	0.186545	0.0245179	0.182336	0.000509077	0.337431	0.00152358	1.54386	0.000511214	0.186346	Plasma sample (ex vivo circuit)	0.578	0.916
Control 4	150	Arteral blood sample (ex vivo circuit)	7.45	42.1	158	4.5	104.2	1.1	107	14.5	1.8	Venous blood sample (ex vivo circuit)	74.9	Plasma sample (ex vivo circuit)	17.9	32	5.83	142.9	Urine sample (ex vivo kidney)	41.8	0.51	47.86	106.9	Biopsy (ex vivo kidney)	2.07735e-07	0.00207461	0.897945	0.09698	0.721227	0.00185915	1.2323	0.0241894	24.5115	0.00398128	1.45124	Plasma sample (ex vivo circuit)	0.631	1
Control 5	10	Arteral blood sample (ex vivo circuit)	7.578	22.6	177	5.4	100.1	1.21	106	4.8	2.1	Venous blood sample (ex vivo circuit)	72.5	Plasma sample (ex vivo circuit)	24.2	55	2.17	145.9	Urine sample (ex vivo kidney)	50.5	0.02	6.41	154.5	Biopsy (ex vivo kidney)	1.54604e-07	0.00837418	1	0.0905849	1	0.00179822	1	0.000268098	1	0.000308761	1	Plasma sample (ex vivo circuit)	0.396	1
Control 5	30	Arteral blood sample (ex vivo circuit)	7.404	41.9	164	5.5	99.5	1.21	108	6	1.8	Venous blood sample (ex vivo circuit)	77.1	Plasma sample (ex vivo circuit)	24.9	30	1.64	147.7	Urine sample (ex vivo kidney)	44.4	0.12	5.44	158.7	Biopsy (ex vivo kidney)	3.07782e-07	0.00269933	0.32234	0.106822	1.17925	0.00115318	0.641289	0.0010931	4.07724	0.00159393	5.16234	Plasma sample (ex vivo circuit)	0.385	0.971
Control 5	60	Arteral blood sample (ex vivo circuit)	7.454	40.3	166	5.2	100.2	1.21	108	10.9	1.1	Venous blood sample (ex vivo circuit)	72.5	Plasma sample (ex vivo circuit)	21.9	11	1.63	144.2	Urine sample (ex vivo kidney)	33	1.11	9.7	182.4	Biopsy (ex vivo kidney)	2.8463e-07	0.0022477	0.268409	0.0844619	0.932406	0.00384105	2.13603	0.0123869	46.203	0.00125233	4.05596	Plasma sample (ex vivo circuit)	0.461	1.164
Control 5	90	Arteral blood sample (ex vivo circuit)	7.503	36	168	4.9	104.2	1.2	108	16.4	0.9	Venous blood sample (ex vivo circuit)	72.7	Plasma sample (ex vivo circuit)	21.2	7	1.92	144.6	Urine sample (ex vivo kidney)	24.8	2.06	17.05	139.4	Biopsy (ex vivo kidney)	1.86699e-08	0.0213027	2.54386	0.600036	6.62402	0.0137935	7.67064	0.0851357	317.555	0.0104858	33.9608	Plasma sample (ex vivo circuit)	0.756	1.908
Control 5	120	Arteral blood sample (ex vivo circuit)	7.239	74.4	149	5	102.6	1.22	108	18.8	0.8	Venous blood sample (ex vivo circuit)	70	Plasma sample (ex vivo circuit)	20.3	5	2.08	146	Urine sample (ex vivo kidney)	44	1.69	14.05	81.3	Biopsy (ex vivo kidney)	9.55531e-07	0.00240542	0.287243	0.0360368	0.397823	0.00370296	2.05924	0.0157065	58.585	0.00156159	5.05759	Plasma sample (ex vivo circuit)	0.851	2.148
Control 5	150	Arteral blood sample (ex vivo circuit)	7.373	52.7	162	4.9	103.7	1.18	109	20.5	0.9	Venous blood sample (ex vivo circuit)	72.3	Plasma sample (ex vivo circuit)	19.5	4	2.35	147.7	Urine sample (ex vivo kidney)	39.3	0.81	7.86	52.1	Biopsy (ex vivo kidney)	1.39341e-07	0.0050643	0.604752	0.00582683	0.0643245	0.00199097	1.10719	0.0182606	68.1118	0.00548596	17.7676	Plasma sample (ex vivo circuit)	0.808	2.04
Control 6	10	Arteral blood sample (ex vivo circuit)	7.298	49.3	181	4.6	103.7	1.13	108	3.8	3	Venous blood sample (ex vivo circuit)	77.3	Plasma sample (ex vivo circuit)	22.4	86	3.4	144.5	Urine sample (ex vivo kidney)	8.2	0.09	6.9	145.1	Biopsy (ex vivo kidney)	4.09795e-08	0.0142893	1	0.219231	1	0.00767899	1	0.0188139	1	0.0119466	1	Plasma sample (ex vivo circuit)	0.694	1
Control 6	30	Arteral blood sample (ex vivo circuit)	7.364	43.4	167	4.4	103.9	1.14	108	5.1	2.2	Venous blood sample (ex vivo circuit)	69.1	Plasma sample (ex vivo circuit)	20.8	59	2.86	145.4	Urine sample (ex vivo kidney)	26.3	0.34	10.27	147.5	Biopsy (ex vivo kidney)	4.25129e-08	0.0162473	1.13703	0.366938	1.67375	0.000245487	0.0319686	0.00440269	0.234013	0.00121756	0.101917	Plasma sample (ex vivo circuit)	0.717	1.034
Control 6	60	Arteral blood sample (ex vivo circuit)	7.46	37.4	169	4.1	104.3	1.13	109	10.1	1.4	Venous blood sample (ex vivo circuit)	67.5	Plasma sample (ex vivo circuit)	18.2	38	3.23	144.1	Urine sample (ex vivo kidney)	41.7	0.84	16.21	140.1	Biopsy (ex vivo kidney)	2.38805e-08	0.0148822	1.04149	0.0743672	0.339219	0.00300931	0.391888	0.012865	0.683802	0.0034398	0.287932	Plasma sample (ex vivo circuit)	0.773	1.115
Control 6	90	Arteral blood sample (ex vivo circuit)	7.395	48.3	164	4	104.1	1.12	108	13.3	1.1	Venous blood sample (ex vivo circuit)	70.4	Plasma sample (ex vivo circuit)	17.9	30	4.07	151.9	Urine sample (ex vivo kidney)	21.6	0.88	20.63	126.1	Biopsy (ex vivo kidney)	1.09698e-07	0.00613389	0.429265	0.047633	0.217273	0.00103232	0.134434	0.0141304	0.751065	0.00373459	0.312608	Plasma sample (ex vivo circuit)	0.786	1.133
Control 6	120	Arteral blood sample (ex vivo circuit)	7.409	47.6	165	4	104.2	1.1	108	17.2	1.1	Venous blood sample (ex vivo circuit)	73.6	Plasma sample (ex vivo circuit)	18.2	24	3.8	142.8	Urine sample (ex vivo kidney)	39.9	0.89	18.93	107.8	Biopsy (ex vivo kidney)	1.16553e-07	0.00929075	0.65019	0.0557968	0.254512	0.000391351	0.0509639	0.0113586	0.603734	0.0097705	0.81785	Plasma sample (ex vivo circuit)	0.703	1.014
Control 6	150	Arteral blood sample (ex vivo circuit)	7.448	41.2	167	3.8	104.6	1.09	109	19.4	1.4	Venous blood sample (ex vivo circuit)	101	Plasma sample (ex vivo circuit)	16.7	27	3.89	143.7	Urine sample (ex vivo kidney)	37.4	1.42	17.41	97	Biopsy (ex vivo kidney)	1.2252e-07	0.00382401	0.267614	0.123963	0.565447	0.00115276	0.150118	0.00494436	0.262804	0.0132377	1.10808	Plasma sample (ex vivo circuit)	0.741	1.068
Control 7	10	Arteral blood sample (ex vivo circuit)	7.367	41.7	182	4.9	104	1.17	108	6.9	3.2	Venous blood sample (ex vivo circuit)	63.2	Plasma sample (ex vivo circuit)	20.8	62	1.93	146	Urine sample (ex vivo kidney)	7.5	0.02	3.89	148.5	Biopsy (ex vivo kidney)	8.06219e-09	0.0116476	1	1.87203	1	0.0017749	1	0.00465722	1	0.00417715	1	Plasma sample (ex vivo circuit)	0.48	1
Control 7	30	Arteral blood sample (ex vivo circuit)	7.382	41.6	155	4.9	103.6	1.17	109	8.3	2.8	Venous blood sample (ex vivo circuit)	76.4	Plasma sample (ex vivo circuit)	20.3	50	1.66	146	Urine sample (ex vivo kidney)	5.9	0.07	5.73	148.6	Biopsy (ex vivo kidney)	1.05162e-07	0.00205319	0.176275	0.200261	0.106975	0.00066263	0.373334	0.00435734	0.93561	0.00201108	0.481448	Plasma sample (ex vivo circuit)	0.54	1.126
Control 7	60	Arteral blood sample (ex vivo circuit)	7.43	40.8	145	4.8	103.6	1.15	107	14.5	1.9	Venous blood sample (ex vivo circuit)	73.5	Plasma sample (ex vivo circuit)	20.7	23	1.97	144.7	Urine sample (ex vivo kidney)	5.2	0.45	7.28	155.4	Biopsy (ex vivo kidney)	4.70059e-08	0.00508377	0.436463	0.122073	0.0652088	0.00500089	2.81756	0.0279114	5.99315	0.000739733	0.17709	Plasma sample (ex vivo circuit)	0.693	1.445
Control 7	90	Arteral blood sample (ex vivo circuit)	7.476	39.8	157	4.7	104.1	1.12	106	17.5	1.5	Venous blood sample (ex vivo circuit)	76.9	Plasma sample (ex vivo circuit)	21.3	12	2.11	143.4	Urine sample (ex vivo kidney)	41.8	0.4	9.49	145.4	Biopsy (ex vivo kidney)	2.7387e-07	0.000819488	0.0703565	0.0254503	0.013595	0.00193434	1.08983	0.0082273	1.76657	0.000615141	0.147263	Plasma sample (ex vivo circuit)	0.792	1.651
Control 7	120	Arteral blood sample (ex vivo circuit)	7.512	38.4	153	4.7	104.1	1.08	106	20.1	1.4	Venous blood sample (ex vivo circuit)	78.2	Plasma sample (ex vivo circuit)	18.1	7	2.19	144.6	Urine sample (ex vivo kidney)	30.1	0.31	6.21	110.3	Biopsy (ex vivo kidney)	3.26916e-07	0.00065765	0.0564621	0.00187484	0.0010015	0.000568535	0.32032	0.00853052	1.83168	0.00245864	0.588593	Plasma sample (ex vivo circuit)	0.857	1.787
Control 7	150	Arteral blood sample (ex vivo circuit)	7.517	37.8	142	4.8	104.2	1.09	107	18.8	1.6	Venous blood sample (ex vivo circuit)	96.8	Plasma sample (ex vivo circuit)	17.8	6	2.4	145.6	Urine sample (ex vivo kidney)	37	0.36	5.11	44.8	Biopsy (ex vivo kidney)	3.26822e-07	0.00180347	0.154836	0.000954124	0.000509675	0.000681301	0.383853	0.0156836	3.36759	0.0109366	2.61819	Plasma sample (ex vivo circuit)	0.939	1.958
Control 8	10	Arteral blood sample (ex vivo circuit)	7.268	55.2	138	5.5	98.8	1.18	108	4.9	4	Venous blood sample (ex vivo circuit)	93	Plasma sample (ex vivo circuit)	25.1	108	6.72	145.5	Urine sample (ex vivo kidney)	18.8	2.04	14.25	133	Biopsy (ex vivo kidney)	1.35993e-08	0.00321076	1	4.71928	1	0.0141899	1	0.280331	1	0.129506	1	Plasma sample (ex vivo circuit)	0.499	1
Control 8	30	Arteral blood sample (ex vivo circuit)	7.341	46.3	115	5.4	98.2	1.18	108	6.5	4.1	Venous blood sample (ex vivo circuit)	72.6	Plasma sample (ex vivo circuit)	24.8	86	4.5	146.5	Urine sample (ex vivo kidney)	17.8	1.21	14.15	136	Biopsy (ex vivo kidney)	2.59456e-09	0.0103507	3.22377	1.29296	0.273974	0.00536543	0.378116	0.196931	0.702494	0.0485431	0.374832	Plasma sample (ex vivo circuit)	0.582	1.166
Control 8	60	Arteral blood sample (ex vivo circuit)	7.421	40.6	99.7	5	101.6	1.17	108	13	3.2	Venous blood sample (ex vivo circuit)	81.6	Plasma sample (ex vivo circuit)	22.6	54	5.06	144.6	Urine sample (ex vivo kidney)					Biopsy (ex vivo kidney)	1.84594e-09	0.00531598	1.65568	1.83045	0.387867	0.00156788	0.110493	0.0321949	0.114846	0.0333691	0.257664	Plasma sample (ex vivo circuit)	0.664	1.331
Control 8	90	Arteral blood sample (ex vivo circuit)	7.456	40.2	127	5	103.6	1.15	109	17.8	2.5	Venous blood sample (ex vivo circuit)	82.2	Plasma sample (ex vivo circuit)	22	42	5.37	145.4	Urine sample (ex vivo kidney)	13.1	0.4	8.37	146.1	Biopsy (ex vivo kidney)	2.20776e-09	0.00851163	2.65097	3.47279	0.735874	0.0337259	2.37675	0.0529785	0.188986	0.098597	0.76133	Plasma sample (ex vivo circuit)	0.695	1.394
Control 8	120	Arteral blood sample (ex vivo circuit)	7.471	39.3	140	4.9	103.9	1.13	109	21.3	2.2	Venous blood sample (ex vivo circuit)	92.2	Plasma sample (ex vivo circuit)	20.3	38	5.51	144.9	Urine sample (ex vivo kidney)	7	1.8	35.97	109.8	Biopsy (ex vivo kidney)	3.8714e-10	0.10463	32.5874	20.2462	4.2901	0.0606536	4.27441	0.507508	1.81039	0.19984	1.54309	Plasma sample (ex vivo circuit)	0.747	1.497
Control 8	150	Arteral blood sample (ex vivo circuit)	7.436	43.5	138	4.9	103.9	1.12	110	20.4	2.1	Venous blood sample (ex vivo circuit)	104.2	Plasma sample (ex vivo circuit)	20.6	37	5.54	145.1	Urine sample (ex vivo kidney)	8.2	3.55	58.03	33.8	Biopsy (ex vivo kidney)	2.81048e-09	0.0217846	6.78489	0.287635	0.0609489	0.00569621	0.401426	0.449394	1.60309	0.0324732	0.250746	Plasma sample (ex vivo circuit)	0.762	1.529
suPAR 1	10	Arteral blood sample (ex vivo circuit)	7.558	19.2	220	5	105	1.18	102	5.9	4.4	Venous blood sample (ex vivo circuit)	58.5	Plasma sample (ex vivo circuit)	19.7	83	3.95	135.3	Urine sample (ex vivo kidney)	37.4	0.16	13.02	116.4	Biopsy (ex vivo kidney)	2.35502e-08	0.00509071	1	0.0273549	1	0.000428545	1	0.00578194	1	0.000261925	1	Plasma sample (ex vivo circuit)	0.885	1
suPAR 1	30	Arteral blood sample (ex vivo circuit)	7.353	41.3	174	4.9	104	1.23	100	5.9	3.9	Venous blood sample (ex vivo circuit)	64.8	Plasma sample (ex vivo circuit)	20.3	68	3.11	144.6	Urine sample (ex vivo kidney)	10.4	0.31	12.09	126.8	Biopsy (ex vivo kidney)	2.28603e-08	0.006078	1.19394	0.376864	13.7768	0.00327975	7.65322	0.00619679	1.07175	0.00230049	8.78303	Plasma sample (ex vivo circuit)	0.917	1.037
suPAR 1	60	Arteral blood sample (ex vivo circuit)	7.444	37.1	158	4.5	104.3	1.24	102	11	2.6	Venous blood sample (ex vivo circuit)	69.1	Plasma sample (ex vivo circuit)	16.4	47	3.48	137.2	Urine sample (ex vivo kidney)	0.2	0.1	12.4	140.4	Biopsy (ex vivo kidney)	7.2375e-09	0.0222617	4.373	0.548728	20.0596	0.00110895	2.58772	0.286841	49.6099	0.000493708	1.88492	Plasma sample (ex vivo circuit)	1.064	1.202
suPAR 1	90	Arteral blood sample (ex vivo circuit)	7.553	30.4	183	4.2	105	1.22	102	17.7	2.1	Venous blood sample (ex vivo circuit)	61.3	Plasma sample (ex vivo circuit)	16.1	44	3.8	139.1	Urine sample (ex vivo kidney)					Biopsy (ex vivo kidney)	4.26615e-09	0.0222302	4.36681	3.7535	137.215	0.0224742	52.443	0.322829	55.834	0.0166173	63.4432	Plasma sample (ex vivo circuit)	1.174	1.327
suPAR 1	120	Arteral blood sample (ex vivo circuit)	7.368	52.6	173	4.2	104.4	1.22	101	19.7	2	Venous blood sample (ex vivo circuit)	63.2	Plasma sample (ex vivo circuit)	14.7	40	3.9	137	Urine sample (ex vivo kidney)	4.8	0.33	12.27	133.9	Biopsy (ex vivo kidney)	3.68391e-09	0.0357217	7.01705	0.733299	26.8068	0.00557447	13.0079	0.039341	6.80412	0.0291689	111.364	Plasma sample (ex vivo circuit)	1.249	1.412
suPAR 1	150	Arteral blood sample (ex vivo circuit)	7.465	41.1	178	4.2	104.6	1.19	102	23.2	1.9	Venous blood sample (ex vivo circuit)	61.1	Plasma sample (ex vivo circuit)	15.3	40	4.06	136.3	Urine sample (ex vivo kidney)	5.4	0.68	20.18	109.3	Biopsy (ex vivo kidney)	2.53784e-09	0.0439967	8.64255	0.50633	18.5096	0.00993149	23.1749	0.687675	118.935	0.103581	395.46	Plasma sample (ex vivo circuit)	0.978	1.106
suPAR 2	10	Arteral blood sample (ex vivo circuit)	7.737	16.2	187	6	100	1.02	106	6.2	2.7	Venous blood sample (ex vivo circuit)	61.1	Plasma sample (ex vivo circuit)	22.7	97	4.49	140.5	Urine sample (ex vivo kidney)	20.2	0.82	12.59	139.5	Biopsy (ex vivo kidney)	7.52907e-09	0.0292644	1	0.568476	1	0.015918	1	0.00566069	1	0.00120306	1	Plasma sample (ex vivo circuit)	0.597	1
suPAR 2	30	Arteral blood sample (ex vivo circuit)	7.628	20.3	177	6	100	1.01	106	5.7	3.3	Venous blood sample (ex vivo circuit)	50.3	Plasma sample (ex vivo circuit)	23	97	3.77	140.6	Urine sample (ex vivo kidney)	20.1	0.23	9.63	133.6	Biopsy (ex vivo kidney)	3.44987e-08	0.00944194	0.322643	5.27712	9.28292	0.103301	6.48958	0.601096	106.188	0.0440148	36.5856	Plasma sample (ex vivo circuit)	0.593	0.994
suPAR 2	60	Arteral blood sample (ex vivo circuit)										Venous blood sample (ex vivo circuit)	56.4	Plasma sample (ex vivo circuit)	20.2	68	3.8	141.7	Urine sample (ex vivo kidney)	6.8	0.13	9.63	135.7	Biopsy (ex vivo kidney)	3.19605e-08	0.0111889	0.382337	0.161446	0.283998	0.000319092	0.0200459	0.00816638	1.44265	0.000468786	0.38966	Plasma sample (ex vivo circuit)	0.88	1.474
suPAR 2	90	Arteral blood sample (ex vivo circuit)	7.588	24.8	175	5.1	100	1.12	105	13.4	2.4	Venous blood sample (ex vivo circuit)	51.4	Plasma sample (ex vivo circuit)	18.8	62	4.15	139.1	Urine sample (ex vivo kidney)	2.8	0.19	10.78	147.2	Biopsy (ex vivo kidney)	1.72298e-08	0.0156547	0.534941	0.0729895	0.128395	0.000914929	0.0574775	0.0117796	2.08095	0.00120177	0.998925	Plasma sample (ex vivo circuit)	0.93	1.558
suPAR 2	120	Arteral blood sample (ex vivo circuit)	7.613	23	151	5	104.4	1.1	105	17.4	2.6	Venous blood sample (ex vivo circuit)	44.1	Plasma sample (ex vivo circuit)	18.5	60	4.58	141.9	Urine sample (ex vivo kidney)	4.2	0.21	10.63	147.2	Biopsy (ex vivo kidney)	2.02418e-08	0.0139902	0.478064	0.475689	0.836779	0.000484789	0.0304553	0.00367847	0.649827	0.000316741	0.263279	Plasma sample (ex vivo circuit)	0.93	1.559
suPAR 2	150	Arteral blood sample (ex vivo circuit)	7.34	49.4	142	5	103.1	1.11	104	19.7	2.8	Venous blood sample (ex vivo circuit)	64.5	Plasma sample (ex vivo circuit)	16.9	56	4.61	138.1	Urine sample (ex vivo kidney)	6.5	0.2	9.71	146.2	Biopsy (ex vivo kidney)	9.05902e-09	0.01466	0.500951	1.28616	2.26248	0.00755782	0.474796	0.01057	1.86727	0.0190417	15.8277	Plasma sample (ex vivo circuit)	1.018	1.707
suPAR 3	10	Arteral blood sample (ex vivo circuit)	7.37	45	170	5.9	99.7	1.19	106	3.9	4.1	Venous blood sample (ex vivo circuit)	61.4	Plasma sample (ex vivo circuit)	24.7	93	5.27	145.4	Urine sample (ex vivo kidney)	26.3	0.16	10.06	142.2	Biopsy (ex vivo kidney)	1.29722e-08	0.00171014	1	0.376418	1	0.0139686	1	0.027374	1	0.00942821	1	Plasma sample (ex vivo circuit)	0.688	1
suPAR 3	30	Arteral blood sample (ex vivo circuit)	7.361	44.9	165	5.5	99.8	1.21	108	4.5	3.9	Venous blood sample (ex vivo circuit)	55.3	Plasma sample (ex vivo circuit)	23.3	80	3.08	146.8	Urine sample (ex vivo kidney)	15.6	0.03	9.63	146.6	Biopsy (ex vivo kidney)	1.07437e-07	0.00280069	1.6377	0.251793	0.668919	0.00441216	0.315864	0.0050318	0.183817	0.00254388	0.269816	Plasma sample (ex vivo circuit)	0.786	1.143
suPAR 3	60	Arteral blood sample (ex vivo circuit)	7.451	38.5	164	5.2	99.7	1.22	107	10.6	2.8	Venous blood sample (ex vivo circuit)	67.7	Plasma sample (ex vivo circuit)	20.6	53	4.2	144.2	Urine sample (ex vivo kidney)	1.9	0.1	8.45	151.3	Biopsy (ex vivo kidney)	9.03437e-08	0.00322453	1.88554	0.169437	0.450129	0.0057727	0.413264	0.00795829	0.290724	0.0043127	0.457424	Plasma sample (ex vivo circuit)	0.856	1.245
suPAR 3	90	Arteral blood sample (ex vivo circuit)	7.5	36.6	160	5.1	100	1.18	106	15.4	2.1	Venous blood sample (ex vivo circuit)	65.2	Plasma sample (ex vivo circuit)	19.7	41	4.36	143.6	Urine sample (ex vivo kidney)	2	0.17	8.41	157.8	Biopsy (ex vivo kidney)	3.30749e-08	0.00682948	3.99353	0.114746	0.304837	0.001011	0.0723769	0.0210465	0.768848	0.0707899	7.50831	Plasma sample (ex vivo circuit)	0.839	1.22
suPAR 3	120	Arteral blood sample (ex vivo circuit)	7.409	48.7	153	5	103.8	1.16	106	19.4	1.6	Venous blood sample (ex vivo circuit)	63.4	Plasma sample (ex vivo circuit)	19.5	37	4.81	147.4	Urine sample (ex vivo kidney)	2.6	0.16	8.31	154.1	Biopsy (ex vivo kidney)	1.17928e-07	0.00223675	1.30794	0.149854	0.398106	0.00178091	0.127494	0.0019075	0.0696827	0.00181527	0.192536	Plasma sample (ex vivo circuit)	0.929	1.351
suPAR 3	150	Arteral blood sample (ex vivo circuit)	7.48	40.5	162	4.9	104	1.13	106	22.3	1.5	Venous blood sample (ex vivo circuit)	66.8	Plasma sample (ex vivo circuit)	16.9	34	4.81	142.8	Urine sample (ex vivo kidney)	19	0.34	11.01	148.9	Biopsy (ex vivo kidney)	4.10217e-08	0.00600648	3.51228	0.0586433	0.155793	0.00143386	0.102649	0.00392249	0.143292	0.00384861	0.408202	Plasma sample (ex vivo circuit)	0.903	1.313
suPAR 6	10	Arteral blood sample (ex vivo circuit)	7.415	42.6	190	5.3	100	1.3	99	8	2.4	Venous blood sample (ex vivo circuit)	51.8	Plasma sample (ex vivo circuit)	20.4	70	3.63	147.6	Urine sample (ex vivo kidney)					Biopsy (ex vivo kidney)	2.89012e-08	0.000962669	1	0.0186242	1	0.00265827	1	0.00106171	1	0.000572397	1	Plasma sample (ex vivo circuit)	0.551	1
suPAR 6	30	Arteral blood sample (ex vivo circuit)	7.386	44.3	181	5	104.4	1.31	101	8.3	2.6	Venous blood sample (ex vivo circuit)	72.7	Plasma sample (ex vivo circuit)	20.3	62	3.34	140.8	Urine sample (ex vivo kidney)					Biopsy (ex vivo kidney)	7.06852e-09	0.00119793	1.24439	1.01735	54.6255	0.00123609	0.464998	0.032352	30.4718	0.000128668	0.224788	Plasma sample (ex vivo circuit)	0.682	1.238
suPAR 6	60	Arteral blood sample (ex vivo circuit)	7.412	42.3	167	4.6	104.3	1.31	101	16.5	2	Venous blood sample (ex vivo circuit)	64.5	Plasma sample (ex vivo circuit)	17.9	47	3.46	138.4	Urine sample (ex vivo kidney)					Biopsy (ex vivo kidney)	9.76791e-09	9.71484e-05	0.100916	0.150556	8.08392	0.0106353	4.00083	0.0267243	25.1711	0.0103195	18.0286	Plasma sample (ex vivo circuit)	0.792	1.436
suPAR 6	90	Arteral blood sample (ex vivo circuit)	7.444	41.3	147	4.6	104.2	1.29	101	20	1.7	Venous blood sample (ex vivo circuit)	70.1	Plasma sample (ex vivo circuit)	17.8	41	3.79	137.6	Urine sample (ex vivo kidney)					Biopsy (ex vivo kidney)	1.46177e-08	6.22186e-05	0.0646313	0.137117	7.36231	0.0009554	0.359406	0.00940224	8.85579	0.0362163	63.2712	Plasma sample (ex vivo circuit)	0.831	1.507
suPAR 6	120	Arteral blood sample (ex vivo circuit)	7.469	39.5	168	4.5	104.5	1.27	101	23.9	1.6	Venous blood sample (ex vivo circuit)	61.8	Plasma sample (ex vivo circuit)	16.9	37	3.96	135.8	Urine sample (ex vivo kidney)	336.6	0.72	26.25	108.9	Biopsy (ex vivo kidney)	5.49855e-09	0.00178581	1.85506	0.260936	14.0106	0.00161227	0.606511	0.00912039	8.59032	0.00323637	5.65407	Plasma sample (ex vivo circuit)	0.817	1.482
suPAR 6	150	Arteral blood sample (ex vivo circuit)	7.473	39.5	168	4.5	104.6	1.25	101	26	1.6	Venous blood sample (ex vivo circuit)	67.6	Plasma sample (ex vivo circuit)	15.2	37	4.13	136.7	Urine sample (ex vivo kidney)	18	0.59	19.66	83.4	Biopsy (ex vivo kidney)	2.66883e-09	0.0261588	27.1732	5.63861	302.757	0.00675583	2.54144	0.01522	14.3355	0.00937053	16.3707	Plasma sample (ex vivo circuit)	0.782	1.418
suPAR 7	10	Arteral blood sample (ex vivo circuit)	7.263	58.9	169	4.8	103.7	1.27	98	6.3	1.6	Venous blood sample (ex vivo circuit)	67	Plasma sample (ex vivo circuit)	21	77	2.88	149.1	Urine sample (ex vivo kidney)	39.9	0.5	12.59	113.3	Biopsy (ex vivo kidney)	4.40877e-08	0.00284639	1	0.305795	1	0.00670912	1	0.00476388	1	0.00658888	1	Plasma sample (ex vivo circuit)	0.794	1
suPAR 7	30	Arteral blood sample (ex vivo circuit)	7.466	37	175	4.8	104.4	1.26	98	6.6	1.4	Venous blood sample (ex vivo circuit)	69.2	Plasma sample (ex vivo circuit)	21.3	68	2.96	138.4	Urine sample (ex vivo kidney)	39.8	0.55	13.07	129.6	Biopsy (ex vivo kidney)	3.67025e-08	0.00230743	0.81065	0.217193	0.710257	0.00173767	0.259001	0.00178733	0.375183	0.00307626	0.466887	Plasma sample (ex vivo circuit)	0.849	1.069
suPAR 7	60	Arteral blood sample (ex vivo circuit)	7.696	21.4	182	4.5	105.1	1.24	100	10.1	1	Venous blood sample (ex vivo circuit)	75.8	Plasma sample (ex vivo circuit)	19	55	3.34	138.3	Urine sample (ex vivo kidney)	36.1	0.27	10.8	138	Biopsy (ex vivo kidney)	1.30034e-08	0.00338872	1.19053	0.5085	1.66288	0.00597832	0.891075	0.0114107	2.39525	0.00374087	0.567755	Plasma sample (ex vivo circuit)	0.838	1.055
suPAR 7	90	Arteral blood sample (ex vivo circuit)	7.376	52	174	4.3	104.4	1.25	99	14.6	0.9	Venous blood sample (ex vivo circuit)	71	Plasma sample (ex vivo circuit)	18.1	44	3.6	137.4	Urine sample (ex vivo kidney)	14.7	0.23	9.9	131.7	Biopsy (ex vivo kidney)	9.2465e-09	0.00915313	3.2157	0.304291	0.995083	0.00493491	0.735552	0.0231351	4.85636	0.00387926	0.588759	Plasma sample (ex vivo circuit)	0.864	1.089
suPAR 7	120	Arteral blood sample (ex vivo circuit)	7.486	39.9	177	4.3	104.8	1.21	100	17.6	1	Venous blood sample (ex vivo circuit)	57	Plasma sample (ex vivo circuit)	17	43	3.75	136.5	Urine sample (ex vivo kidney)	6.3	0.34	16.25	121.9	Biopsy (ex vivo kidney)	6.68505e-08	0.00362607	1.27392	0.0587513	0.192127	0.00193451	0.28834	0.0337384	7.08211	0.000918339	0.139377	Plasma sample (ex vivo circuit)	0.969	1.221
suPAR 7	150	Arteral blood sample (ex vivo circuit)	7.513	37.1	181	4.1	104.8	1.18	100	20.9	1.3	Venous blood sample (ex vivo circuit)	66.7	Plasma sample (ex vivo circuit)	16.1	44	3.81	136.3	Urine sample (ex vivo kidney)	10.9	0.36	16.57	112.5	Biopsy (ex vivo kidney)	2.0284e-07	0.00325656	1.1441	0.0216526	0.0708076	0.00209413	0.312132	0.0112717	2.36608	0.00237733	0.36081	Plasma sample (ex vivo circuit)	0.969	1.221

## Sheet: Porcine - histopathology
Study ID	Sample type	Epithelial vacuolization	Tubular dilatation	Cortical tubular necrosis	Medullary tubular necrosis	Interstitial inflammation	Total score	Sample type	FSD_mean	FSD_SD	FSD_SEM	CPratio_mean	CPratio_SD	CPratio_SEM
Control 1	Histology evaluation (post ex vivo perfusion)	0	0	0	0	0	0	Histology / PEMP analysis (post ex vivo perfusion)	3.8	0.3	0.09	0.16	0.04	0.012
Control 2	Histology evaluation (post ex vivo perfusion)	0	0	0	0	0	0	Histology / PEMP analysis (post ex vivo perfusion)	3.76	0.26	0.08	0.12	0.03	0.009
Control 4	Histology evaluation (post ex vivo perfusion)	0	0	0	0	0	0	Histology / PEMP analysis (post ex vivo perfusion)	3.72	0.26	0.08	0.15	0.04	0.012
Control 5	Histology evaluation (post ex vivo perfusion)	0	0	0	0	0.5	0.5	Histology / PEMP analysis (post ex vivo perfusion)	3.61	0.24	0.07	0.16	0.03	0.009
Control 6	Histology evaluation (post ex vivo perfusion)	0	0	0	0	0	0	Histology / PEMP analysis (post ex vivo perfusion)	3.76	0.25	0.07	0.11	0.02	0.006
Control 7	Histology evaluation (post ex vivo perfusion)	0	0	0	0	0	0	Histology / PEMP analysis (post ex vivo perfusion)	3.8	0.38	0.11	0.12	0.03	0.009
Control 8	Histology evaluation (post ex vivo perfusion)	0	0	0	0	0.5	0.5	Histology / PEMP analysis (post ex vivo perfusion)	3.78	0.28	0.08	0.14	0.04	0.012
suPAR 1	Histology evaluation (post ex vivo perfusion)	0	0	0	0	0.5	0.5	Histology / PEMP analysis (post ex vivo perfusion)	3.81	0.26	0.08	0.12	0.02	0.006
suPAR 2	Histology evaluation (post ex vivo perfusion)	0	0	0	0	0	0	Histology / PEMP analysis (post ex vivo perfusion)	3.62	0.32	0.09	0.17	0.02	0.006
suPAR 3	Histology evaluation (post ex vivo perfusion)	0	0	0	0	0.5	0.5	Histology / PEMP analysis (post ex vivo perfusion)	3.69	0.29	0.08	0.14	0.03	0.009
suPAR 6	Histology evaluation (post ex vivo perfusion)	0	0	0	0	0	0	Histology / PEMP analysis (post ex vivo perfusion)	3.69	0.66	0.19	0.15	0.06	0.017
suPAR 7	Histology evaluation (post ex vivo perfusion)	0	0	0	0	0.5	0.5	Histology / PEMP analysis (post ex vivo perfusion)	3.76	0.29	0.08	0.13	0.03	0.009

## Sheet: Mouse - Fig. 4C
0	25 ng	50	250	500	50 +anti-uPAR Ab
1.03479	1.50622	2.01892	2.14948	2.87416	0.939909
1.05507	1.30852	2.07187	2.20498	1.71175	0.926726
1.028	1.32258	1.73365	1.68772	1.35094	0.923364
1.09569	1.37611	2.5337	2.22211	2.19769	0.884428
1.11349	1.38939	2.76773	2.17826	1.75621	0.864086

## Sheet: Mouse - Fig. 4D
0	50	50 +anti uPAR Ab	AngII	0	50
-0.0862	-16.6404	-1.6043	-44.3435	6.58634	-1.27753
1.484	-23.2536	9.1984	-41.0455	0.338868	2.80765
-1.7593	-17.0396	10.8666	-38.9194	3.75966	9.9711
-0.8184	-30.491	27.9863	-27.9727	-2.02859	-5.17024
-6.6286	-46.2538	0.0798	-43.7472	-2.70694	1.94375

## Sheet: Mouse - Fig. 4E
0	50
1	8
-1	9
-3	4
-5	8
1	6
